# Supplementary material for: Barriers to the Utilization of Low-Vision Rehabilitation Services among Over-50-Year-Old People in East and Southeast Asian Regions: A Scoping Review
Source: Int J Environ Res Public Health. 2023 Dec 4;20(23):7141. doi: 10.3390/ijerph20237141 (PMC10706038; doi:10.3390/ijerph20237141)
Supplement: Supplementary file 1 [file ijerph-20-07141-s001.zip]

Archive with 2 entries (2 files):
- 2.Appendix A_search strategy_revised.pdf
- 3.Appendix B_detailed information of eligible artciles_revised.xlsx
