# Supplementary material for: Barriers to the Utilization of Low-Vision Rehabilitation Services among Over-50-Year-Old People in East and Southeast Asian Regions: A Scoping Review
Source: Int J Environ Res Public Health. 2023 Dec 4;20(23):7141. doi: 10.3390/ijerph20237141 (PMC10706038; doi:10.3390/ijerph20237141)
Supplement: Supplementary file 1 [file ijerph-20-07141-s001.zip › 3.Appendix B_detailed information of eligible artciles_revised.xlsx]

## Sheet: Appendix B
Appendix B. Table S2. Detailed information of eligible articles
Reference No in the manuscript	General information			Study characteristics							Characteristics of study participants											Eye condition			Low-vision rehabilitation		Analysis methods for assessing the relationship between outcome and explanatory variables	Outcome variables	Explanatory variables
	Pubmed ID	First author	Year of publication	Location of study (Country, province)	Type of location	Study methodology	Study design	Participant source	Sampling design	Name of the research project	Inclusion criteria on age	Types of study population	Number of participants			Mean (or median) values of participants’ age			Range of participants’ age			Eye condition being studied	Eye diseases being studied	Methods for assessing the eye conditions	Types of low-vision rehabilitation	Providers of low-vision rehabilitation			Individuals category
													Total	Male	Female	Total	Male	Female	Total	Male	Female								Age			Gender			Race			Education			Marital status			Economic status(income/cost/living standard/insurance)			Occupation
																													Quantitative analysis		Qualitative or descriptive analysis	Quantitative analysis		Qualitative or descriptive analysis	Quantitative analysis		Qualitative or descriptive analysis	Quantitative analysis		Qualitative or descriptive analysis	Quantitative analysis		Qualitative or descriptive analysis	Quantitative analysis		Qualitative or descriptive analysis	Quantitative analysis		Qualitative or descriptive analysis
																													Significant (barrier)	Not significant (not (barrier))		Significant (barrier)	Not significant (not (barrier))		Significant (barrier)	Not significant (not (barrier))		Significant (barrier)	Not significant (not (barrier))		Significant (barrier)	Not significant (not (barrier))		Significant (barrier)	Not significant (not (barrier))		Significant (barrier)	Not significant (not (barrier))
[18]	30733938	Heine C	2019	China	Across country	Quantitative	Cross-sectional study	Population	Random sampling technique	The China Health and Retirement Longitudinal Study (CHARLS)	60+	General population	8268	4093(49.5%)	4175(50.5%)				Aged 60–64 2,677 Aged 65–69 2,197 Aged 70–74 1,539 Aged 75+ 1,855			Refractive error: long distance and near vision(not specific)	Not specific	Self-report	Spectacles(glass)	Not specific (present status)	Descriptive analysis.	Unmet needs for glasses = a vision loss was reported but glasses were not used;			Aged 60–64: 53.6% Aged 75+ : 59.3 %			Men over 60: 50.6% Women over 60: 59.0%						Primary or under: 63.0% College and above: 30.0%						Better living standard: 46.2% Worse living standard: 57.7% Expenditure Highest quintile: 47.7% lowest quintile: 58.1%
[19]	23566106	Zhu M	2013	Baoshan District of Shanghai, China	Rural	Quantitative	Cross-sectional study	Population	Random sampling technique	BaoShan Eye Study	60+	General population	4545	1910(42.04%)	2635(57.96% )	68.40±8.29	68.78±8.02	68.12±8.48				Refractive error: long distance	Not specific	Visual acuity, tonometry, slit lamp biomicroscopy, and fundus photography.	Spectacles(glass)	Not specific (present status)	Multivariate analysis (multivariate manner adjusting for potential confounders)	Unmet need” was defined as the number of subjects who had a visual acuity worse than 20/40 in the better eye without correction and could achieve 20/40 or better in the better eye with correction, but did not wear spectacles or did not achieve such correction with their present spectacles.	80+: OR: 5.82 (REF:60-69 )			Female: OR: 2.04 (REF:Male )						Secondary school or higher: OR: 0.38 (REF:Illiteracy )							Urban insurance: OR: 1.67 (REF:No insurance )		Non-peasant: OR: 2.82 (REF:pesant )
[20]	21212182	Lu Q	2011	Shenyang,Liaoning province, China	Rural	Quantitative	Cross-sectional study	Population	Random sampling technique	None	40+	General population	1008	404(40.1%)	604(59.9%)		58.4±10.7	56.8±9.89				Refractive error: near vision(Presbyopia)	Not specific	Presenting distance visual acuity (with spectacles if worn) was measured by two trained ophthalmic assistants with a logMAR E chart, slit-lamp and an ophthalmoscope were used to examine the cornea, lens, and fundus, without dilation of the pupil, of those with near vision < 20/40 and/or distance vision < 20/20, to exclude visually significant ocular disease,	Spectacles(glass)	Not specific (present status)	1. Multivariate analysis (multivariate manner adjusting for potential confounders) 2. Descriptive analysis based on questionnaire	Presbyopia Spectacle Coverage(=having corrective spectacles)		age, per year: OR 1.008			OR: 1.239						OR: 1.094							Lack of money to purchase glasses (n=4; 1.2%) were NOT reported as significant barriers to using glasses.
[21]	24467667	Wubben TJ	2014	Province of Nueva Vizcaya, Philippine Islands	Rural	Quantitative	Cross-sectional study	Population	Convenient sampling	None	40+	Indigenous people groups in the Philippines, protected and legally recognized minorities.	142	35(24.7%)	107(75.3%)	57±11						Refractive error: near vision(Presbyopia)	Not specific	Near visual acuity exams(Rosenbaum or LEA near visioncard), Functional improvement upon application of reading glasses was assessed by comparing the subject’s score on the RANDOT® stereoacuity test (Stereo Optical Co.,Inc., Chicago, IL) with and without the near vision correction provided by reading glasses at a distance of 40 cm.	Spectacles(glass)	Not specific (present status)	Descriptive analysis.	Perceived barriers to obtaining access to eye care(= obtaining glasses)																		Does the cost of reading glasses prevent you from obtaining glasses? Greatly: 46.2% Not at all: 4.5%
[22]	34778316	Lin H	2021	Shenyang,Liaoning province, China. Fourth People’s Hospital	Unclear	Quantitative	Cross-sectional study	Particular setting (e.g., clinic, hospital)	Complete (whole) sampling	None	18+	General population	5284	3201(60.6%)	2083(39.4%)	61 ± 14			23-96			Refractive error: long distance	Not specific	Presenting visual acuity, noncycloplegic autorefraction, noncontact tonometry, fundus photography, and slit-lamp examination were performed.	Spectacles(glass)	Not specific (present status)	Univariate analysis	Spectacle coverage Spectacle coverage was defined as: met need/(met need + unmet need)	AGE <40: Spectacle coverage: 83.9% AGE >=70: Spectacle coverage: 48.5%				Gender
[23]	26289905	Cheng F	2016	Inner Mongolia,in Kailu County, China	Rural	Quantitative	Cross-sectional study	Population	Random sampling technique	None	40+	General population	5158	2299	2859					40–49: 683 50–59: 689 60–69: 550 ≥70: 377	40–49:915 50–59: 973 60–69: 642 ≥70: 329	Refractive error: near vision(Presbyopia)	Not specific	Presenting visual acuity (VA) with current spectacles, if any, was measured according to the procedure of the Early Treatment Diabetic Retinopathy study (ETDRS), evaluated using the logarithm of the minimum angle of resolution (logMAR) E chart (Precision Vision, Villa Park, IL, USA) at a distance of 4 m. Near VA was measured indoors using a logMAR near-vision E Chart at a distance of 40 cm	Spectacles(glass)	Not specific (present status)	Descriptive analysis.	Common barriers to accessing NVI(near visual impairment) correction(reading glass)																		the common barriers to accessing NVI correction were lack of money to purchase prescription glasses and poor quality of available readymade ones (n = 1306/3022; 43.2%)
[24]	17576709	Ramke J	2007	Timor-Leste’s 13 districts	Urban and rural	Quantitative	Cross-sectional study	Population	Random sampling technique	None	40+	General population	1414	721	693				40–49: 602 50–59: 343 60–69: 254 >70: 215			Refractive error: long distance and near vision(not specific)	Not specific	The vision examination used a modified near acuity chart, simplified 3 m chart with tumbling E optotypes equal to standard Snellen sizes 18, 60 and 120, and pinhole. No refraction was undertaken. The anterior segment was assessed using loupe magnification and a torch. The status of the visually important central lens was determined and the posterior segment examined in a dimly lit room, using a d…	Spectacles(glass)	Not specific (present status)	Univariate analysis	Refractive error correction coverage (RECC) Presbyopic correction coverage(PCC) Unwilling to use spectacles for the improvement of vision in the future.(UUS) Willingness to pay US$3 (WP3) unwillingness to pay US$1(UP1)		RECC: P=0.599 PCC: P=0.100		PCC: Male: 31.2% Female: 21.0%	RECC: P=0.329 UUS: no data					RECC: Literate: 50.9% Illiterate : 2.8% PCC: Literate: 53.3% Illiterate : 8.3% UUS: OR2.3 (95%CI 1.2-4.8)			PCC: Married: 28.8% Not married: 18.5%	RECC: P=0.841					RECC: Unemployed : 25.0% Farming : 2.4% Paid employee: 27.8% PCC: Unemployed : 26.4% Farming : 9.9% Paid employee: 53.6%
																											Descriptive analysis.	Unwilling to use spectacles for the improvement of vision in the future.(UUS)																		UUS: Unable to afford spectacles, (16.1%, n=56)
[25]	22199249	Ramke J	2012	The survey sample frame was stratified by the four administrative regions (eastern, western, central, and the capital, Dili), Timor-Leste.	Urban and rural	Quantitative	Cross-sectional study	Population	Random sampling technique	Timor-Leste Eye Health Survey 2010 (TLEHS2010)	40+	General population	2014	1044	970				40–49: 34.2% 50–59: 24.2% 60–69: 27.0% >70: 14.5% (n=2014)			Refractive error: long distance and near vision(not specific)	Not specific	Presenting visual acuity was measured in daylight in each eye separately by three trained field workers using a single Snellen 6/18 tumbling E on one side of a card and a 6/60 optotype on the other, in accordance with the RAAB protocol. Presenting near visual acuity was assessed binocularly using a logMAR tumbling-E chart	Spectacles(glass)	Not specific (present status)	Multivariate analysis (multivariate manner adjusting for potential confounders)	Unmet refractive error need was defined as the percentage of people who had uncorrected (including undercorrected) refractive error that would improve with appropriate correction to at least 6/18 in the better eye (ascertained by improvement with pinhole to at least 6/18 in this study). Unmet presbyopia need was defined as the percentage of people who had either undercorrected or uncorrected bino…	Unmet refractive error need 60-69: OR: 3.8 70- : OR: 5.0 (REF:40-49 ) Unmet Presbyopia need 60-69: OR: 1.7 70- : OR: 3.0 (REF:40-49 )				Unmet refractive error Male: OR: 1.4 (REF:Female ) Unmet Presbyopia error Female: OR: 1.2 (REF:Male )					Unmet refractive error Illiterate: OR: 3.5 (REF:Literate) Unmet Presbyopia Illiterate: OR: 3.1 (REF:Literate)									Unmet refractive error Farming: OR: 2.7 (REF:Paid) Unmet Presbyopia Farming: OR: 3.2 Unemployed: OR: 2.2 (REF:Paid)
[26]	17325143	Kuang TM	2007	Shihpai, Taipei, Taiwan.	Urban	Quantitative	Cross-sectional study	Population	Random sampling technique	Shihpai Eye Study	65+	Elderly people (65+)	1361			72.2						Refractive error: long distance	Not specific	Visual acuity was assessed with a Snellen chart at a distance of 6 m and recorded separately for each eye.	Spectacles(glass)	Not specific	Multivariate analysis (multivariate manner adjusting for potential confounders)	Correctable Visual Impairment(= no access to LVR) correctable visual impairment was defined as presenting visual acuity (naked eye if without spectacles and with distance eyeglasses if worn) in the better eye of <6/12 that improved to no impairment (>=6/12) after refractive correction.	75+ : OR: 2.41 (REF:65-74 )				OR: ?					High school and above: OR: 0.52 (REF:Secondary school or below)				OR: ? ・lives alone
[27]	17954510	Congdon NG	2007	Rural Guangdong Province, China	Rural	Quantitative	Cross-sectional study	Particular setting (e.g., clinic, hospital)	Complete (whole) sampling	The San rao Study of Cataract Out comes and Up-Take of Services (SCOUTS)	None	Persons undergoing cataract surgery were invited by telephone approximately 1 year after surgery	239	87	152	69.9±10.2						Refractive error: long distange and near vision(not specific)	Cataract	Medical examination by opthalmologist and fellowship-trained glaucoma specialist .	Spectacles(glass)	Not specific	Descriptive analysis.	Reasons for refuse glasses																		・Being feared the cost of glasses (n=7/98, 7%)
																											Multivariate analysis (multivariate manner adjusting for potential confounders)	Willingness to Accept Spectacle Prescription		Age: OR 1.01			Male: OR 0.50
[36]	15582070	Saw SM	2004	Tanjong Tagar, Singapore	Urban	Quantitative	Cross-sectional study	Population	Random sampling technique	Tanjong Pagar Study	40 to 79	Singaporean Chinese adults	1152	526	626	59.4±11.1						Refractive error: long distance	Not specific	Visual acuity using Snellen chart.	Spectacles(glass)	Not specific	Multivariate analysis (multivariate manner adjusting for potential confounders)	Predictors of Undercorrected Refractive Error. Undercorrected refractive error was defined as improvement of at least 2 lines of better eye visual acuity with best possible refractive correction.	60-69: OR: 2.1 70- : OR: 2.4 (REF:40-49 )									primary(1-6years): OR: 0.7 secondary(7-10years) : OR: 0.4 Tertiary(11years- : OR: 0.5 (REF:no education)
[37]	18567651	Rosman M	2009	Singapore	Urban	Quantitative	Cross-sectional study	Population	Complete (whole) sampling	Singapore Malay Eye Study	40 to 79	Adults with refractive error	503	238	265	58.5						Refractive error: long distance	Not specific	Visual acuity using Snellen chart.	Spectacles(glass)	Not specific	Univariate analysis	Factors associated with Undercorrected Refractive Error		age(p=0.250)		Female(undercorrectedrefractive error 61.1% vs No undercorrectedrefractive error49.3%)							p=0.211								Homemaker(undercorrectedrefractive error 43.8% vs No undercorrected refractive error29.8%), Productional worker and cleaners (undercorrectedrefractive error 20.8% vs No undercorrectedrefractive error 10.9%)
[28]	21880028	Bani A	2012	Island of Lombok in Indonesia.	Rural	Quantitative	Prospective observational(cohort) studies	Particular setting (e.g., clinic, hospital)	Complete (whole) sampling	None	None	Patients operated for age- related cataract in the Community Eye Health Program	193	100	93	65.8±10.6						Refractive error: long distance and near vision(not specific)	Cataract	Visual acuity using Tumbling-E chart.	Eyeglasses	Cataract surgical follow-up	Multivariate analysis (multivariate manner adjusting for potential confounders)	Willingness to pay at least US$7 for eyeglasses		age		Female: OR: 0.39							higher education
[29]	24270637	Pan CW	2014	Singapore	Urban	Quantitative	Cross-sectional study	Population	Random sampling technique	Singapore Epidemiology of Eye Diseases program (SEED),The SEED cohort is a combination of SiMES (Malay cohort) and SICC (Indian and Chinese cohorts)	40+	Singaporean Chinese, Malays, Indians, adults	10014	4924	5090	57.8-59.7						Refractive error: long distance	Not specific	Presenting and best-corrected visual acuity with a logarithm of the minimum angle of resolution (logMAR) number chart .	Optical corrections (i.e., spectacles or contact lenses).	Not specific	Multivariate analysis (multivariate manner adjusting for potential confounders)	risk factors of undercorrected refractive error	50-59y: OR 1.42 60-69y: OR 1.55 70-79y: OR 1.51 (REF: 40-49)				Sex		Malays: OR 0.97(NS) Indians: OR 1.40 (REF: Chinese)			Primary education: OR 0.96(NS) Secondary education: OR 0.89(NS) High school: OR 0.73 University: OR 0.64 (REF: No formal education)				Living alone		Three- to four-room flat : OR 0.83(NS) Five-room flat and above : OR 0.68 (REF: One- to two-room flat)
[30]	18211947	Ramke J	2008	Kampong Cham province, Cambodia	Rural	Quantitative	Cross-sectional study	Particular setting (e.g., clinic, hospital)	Complete (whole) sampling	None	None	All people acquiring spectacles at these clinics	293	112	181				14-39y: 12 40-49y: 92 50-59y: 112 60+: 77			Refractive error: long distance and near vision(not specific)	Not specific	Vision screening and refractive assessment.	Spectacles(glass)	Not specific	Multivariate analysis (multivariate manner adjusting for potential confounders)	Unwilling to pay at least KHR1500(US$0.38) for spectacles	60+: OR 6.3 (REF: <60)				Gender											・Household monthly income 10000-49999: OR 6.9 <10000: OR 11.0 (REF: 50000+) ・Income earner No: OR 2.3 (REF: Yes)	not having motorized transport(No vehicle/bicycle/motorcar)			Occupation(Paid employment/Subsistence farming/Unemployed/other)
[31]	27213766	Ormsby GM	2016	Prey Veng, Siem Reap, Battambang, and Takeo provinces in Cambodia	Rural	Qualitative	Qualitative study	Purposive population	Purposive sampling/snowballing sampling	None	None	Convenient sample of patients (adults) was selected from eye unit records in consultation with staff.	62	24	38	50.3-70.9						Refractive error: long distance and near vision(not specific)	Not specific	Unclear	Spectacles(glass)	Not specific	Qualitative analysis	Open-ended questions asked patients about the style, fit, costs, and satisfaction with wearing the spectacles, and whether they would recommend the refraction services to others.																		Costs Most of the patients reported that they traveled at their own cost, although a few received free transportation from the health care provider. Some patients reported that other people were reluctant to go for treatment owing to concerns about the loss of income and survival; therefore, they would often “bear with the problem.”
[32]	-	Tanaka M	2012	Nagoya, Japan	Urban	Quantitative	Cross-sectional study	Particular setting (e.g., clinic, hospital)	Complete survey	None	None	Individuals with VI who use a general rehabilitation center	134			50.5 - 52.5						Not specific	Not specific	Unclear	Comprehensive vision rehabilitation	Not specific	Descriptive analysis.	Length of procedure for receiving the low vision rehabilitation service, frequency(/W) and duration of low vision rehabilitation service use
[33]	36815130	Luo J	2023	Tibet, China,	Rural	Mixed methods	Mixed methods study	Purposive population	Purposive sampling/snowballing sampling	None	None	Tibetan seniors	8	4	4	70.9						Not specific	Not specific	Unclear	Assistive devices including reading glasses	not specific	Qualitative analysis	The factors influencing the willingness to utilize assistive devices including reading glasses
[34]		Sekine H	2022	Tokyo, Japan	Urban	Qualitative	Qualitative study	Purposive population	Purposive sampling/snowballing sampling	None	None	Individuals with visual impairment	18	3	15				30'sー70's			Not specific	Not specific	Unclear	Information about "benefits and money" and "aids and equipment"	Not specific	Qualitative analysis	Obtaining information about "benefits and money" and "aids and equipment"
[35]	-	Boey, D. S	2019	Singapore	Urban	Quantitative	Others	Particular setting (e.g., clinic, hospital)	Other	None	None	Individuals with low vision who need occupational therapy low vision rehabilitation	106	64	42				above 60: 75(70.8%) below 60: 31(29.2%)			Not specific	Not specific	Unclear	Occupational therapy low vision rehabilitation	Occupational therapist	Descriptive analysis.	・Reasons for discontinuation of services ・Reasons for declining OT services
REF, refference; OR, odds ratio
[truncated: 18 more columns]
